# Supplementary material for: An assay for de novo kinetochore assembly reveals a key role for the CENP-T pathway in budding yeast
Source: eLife. 2018 Aug 17;7:e37819. doi: 10.7554/eLife.37819 (PMC6097842; doi:10.7554/eLife.37819)
Supplement: Supplementary file 1. — Complete genotypes of the Saccharomyces cerevisiae strains used are listed along with the strain number to reference. Replicating plasmids are indicated in brackets. All strains are isogenic with W303. [file elife-37819-supp1.xlsx]

## Sheet: Strains
	Supplemental File 1
	Strain	Genotype
	SBY3	MATa ura3-1 leu2,3-112 his3-11 trp1-1 ade2-1 LYS2 can1-100 bar1-1
	SBY4	MATa ura3-1 leu2,3-112 his3-11 trp1-1 ade2-1 LYS2 can1-100 bar1-1
	SBY6997	MATa ura3-1 leu2,3-112 his3-11 TRP1 ade2-1 LYS2 can1-100 BAR1 mcm22Δ::HIS3
	SBY8253	MATa ura3-1 leu2,3-112 his3-11 trp1-1 ade2-1 LYS2 can1-100 bar1-1 DSN1-6His-3Flag:URA3
	SBY8361	MATa ura3-1 leu2,3-112 his3-11 trp1-1 ade2-1 LYS2 can1-100 bar1-1 DSN1-6His-3Flag:URA3 ndc10-1
	SBY8788	MATa ura3-1 leu2,3-112 his3-11 trp1-1 ade2-1 lys2D can1-100 bar1-1 chl4Δ::HIS3 [pRS315]
	SBY13386	MATa ura3-1 leu2,3-112 his3-11 trp1-1 ade2-1 LYS2 can1-100 bar1-1 cnn1Δ::KanMX
	SBY14131	MATa ura3-1 leu2,3-112::pGPD1-TIR1:LEU2 his3-11 trp1-1 ade2-1 LYS2 can1-100 bar1-1 DSN1-3Flag:URA3
	SBY14151	MATa ura3-1 leu2,3-112 his3-11 trp1-1 ade2-1 LYS2 can1-100 bar1-1 dsn1-2D(S240/250D)-3Flag:URA3
	SBY14169	MATa ura3-1 leu2,3-112::pGPD1-TIR1:LEU2 his3-11 trp1-1 ade2-1 LYS2 can1-100 bar1-1 dsn1-3A(S240/250/264A)-3Flag:URA3
	SBY14170	MATa ura3-1 leu2,3-112 his3-11 trp1-1 ade2-1 LYS2 can1-100 bar1-1 dsn1-3A(S240/250/264A)-3Flag:URA3
	SBY14336	MATa ura3-1 leu2,3-112::pGPD1-TIR1:LEU2 his3-11 trp1-1 ade2-1 LYS2 can1-100 bar1-1 dsn1-2D(S240/250D)-3Flag:URA3 ndc80-3V5-IAA7:KanMX DAM1-9myc:TRP1
	SBY14343	MATa ura3-1 leu2,3-112::pGPD1-TIR1:LEU2 his3-11 trp1-1 ade2-1 LYS2 can1-100 bar1-1 dsn1-2D(S240/250D)-3Flag:URA3 DAM1-9myc:TRP1
	SBY14441	MATa ura3-1 leu2,3-112 his3-11 trp1-1 ade2-1 LYS2 can1-100 bar1-1 DSN1-3Flag:URA3
	SBY14890	MATa ura3-1 leu2,3-112::pGPD1-TIR1:LEU2 his3-11 trp1-1 ade2-1 LYS2 can1-100 bar1-1 dsn1-2D(S240/250D)-3Flag:URA3 sli15-3HA-IAA17:KanMX DAM1-9myc:TRP1
	SBY16438	MATa ura3-1 leu2,3-112 his3-11::TIR1-myc:HIS3 trp1-1 ade2-1 LYS2 can1-100 bar1-1 DSN1-3Flag:URA3 scm3-EGFP-AID:KanMX
	SBY16440	MATa ura3-1 leu2,3-112 his3-11 trp1-1 ade2-1 LYS2 can1-100 bar1-1 DSN1-3Flag:URA3 scm3-EGFP-AID:KanMX
	SBY17227	MATa ura3-1 leu2,3-112 his3-11 trp1-1 ade2-1 LYS2 can1-100 bar1-1 DSN1-3Flag:URA3 DAM1-9myc:TRP1 CNN1-3V5:KanMX
	SBY17228	MATa ura3-1 leu2,3-112 his3-11 trp1-1 ade2-1 LYS2 can1-100 bar1-1 DSN1-3Flag:URA3 DAM1-9myc:TRP1 CNN1-3V5:KanMX
	SBY17230	MATa ura3-1 leu2,3-112 his3-11 trp1-1 ade2-1 LYS2 can1-100 bar1-1 DSN1-3Flag:URA3 CNN1-3V5:KanMX
	SBY17234	MATa ura3-1 leu2,3-112 his3-11 trp1-1 ade2-1 LYS2 can1-100 bar1-1 dsn1-2D(S240/250D)-3Flag:URA3 DAM1-9myc:TRP1 CNN1-3V5:KanMX
	SBY17238	MATa ura3-1 leu2,3-112::pGPD1-TIR1:LEU2 his3-11 trp1-1 ade2-1 LYS2 can1-100 bar1-1 dsn1-2D(S240/250D)-3Flag:URA3 ndc80-3V5-IAA7:KanMX sli15-3HA-IAA17:KanMX DAM1-9myc:TRP1
	SBY17380	MATa ura3-1 leu2,3-112::pGPD1-TIR1:LEU2 his3-11 trp1-1 ade2-1 LYS2 can1-100 bar1-1 dsn1-3HA-IAA7:KanMX cnn1Δ::HIS3
	SBY17460	MATa ura3-1 leu2,3-112 his3-11 trp1-1 ade2-1 LYS2 can1-100 bar1-1 DSN1-3Flag:URA3 CNN1-3V5:KanMX mcm22Δ::HIS3
	SBY17544	MATa ura3-1 leu2,3-112::pGPD1-TIR1:LEU2 his3-11 trp1-1 ade2-1 LYS2 can1-100 bar1-1 dsn1-3HA-IAA7:KanMx CNN1-3V5:KanMX
	SBY17546	MATa ura3-1 leu2,3-112::pGPD1-TIR1:LEU2 his3-11 trp1-1 ade2-1 LYS2 can1-100 bar1-1 DSN1-3Flag:URA3 cnn1Δ::HIS3
	SBY17548	MATa ura3-1 leu2,3-112::pGPD1-TIR1:LEU2 his3-11 trp1-1 ade2-1 LYS2 can1-100 bar1-1 DSN1-3Flag:URA3 CNN1-3V5:KanMX
	SBY17603	MATa ura3-1 leu2,3-112 his3-11 trp1-1 ade2-1 LYS2 can1-100 bar1-1 DSN1-3Flag:URA3 CNN1-3V5:KanMX mif2-3
	SBY17607	MATa ura3-1 leu2,3-112 his3-11 trp1-1 ade2-1 LYS2 can1-100 bar1-1 DSN1-3Flag:URA3 CNN1-3V5:KanMX chl4Δ::HIS3
	SBY17764	MATa ura3-1 leu2,3-112 his3-11::pGPD1-TIR1:HIS3 trp1-1 ade2-1 LYS2 can1-100 bar1-1 DSN1-3Flag:URA3 CNN1-3V5:KanMX okp1-3V5-IAA7:KanMX
	SBY17770	MATa ura3-1 leu2,3-112 his3-11 trp1-1 ade2-1 LYS2 can1-100 bar1-1 DSN1-3Flag:URA3 CNN1-3V5:KanMX cse4-323
	SBY17982	MATa ura3-1 leu2,3-112::pGPD1-TIR1:LEU2 his3-11 trp1-1 ade2-1 LYS2 can1-100 bar1-1 mcm22-3HA-IAA17:KanMX
	SBY18028	MATa ura3-1 leu2,3-112::pGPD1-TIR1:LEU2 his3-11 trp1-1 ade2-1 can1-100 bar1-1 dsn1-3A(S240/250/264A)-3Flag:URA3 CNN1-3V5:KanMX
	SBY18034	MATa ura3-1 leu2,3-112::pGPD1-TIR1:LEU2 his3-11 trp1-1 ade2-1 LYS2 can1-100 bar1-1 dsn1-3A(S240/250/264A)-3Flag:URA3 mcm22-3HA-IAA7(1-125):KanMX
	SBY18040	MATa ura3-1 leu2,3-112::pGPD1-TIR1:LEU2 his3-11 trp1-1 ade2-1 LYS2 can1-100 bar1-1 DSN1-3Flag:URA3 CNN1-3V5:KanMX
	SBY18042	MATa ura3-1 leu2,3-112::pGPD1-TIR1:LEU2 his3-11 trp1-1 ade2-1 LYS2 can1-100 bar1-1 DSN1-3Flag:URA3 CNN1-3V5:KanMX mcm22-3HA-IAA7(1-125):KanMX
	SBY18044	MATa ura3-1 leu2,3-112::pGPD1-TIR1:LEU2 his3-11 trp1-1 ade2-1 LYS2 can1-100 bar1-1 DSN1-3Flag:URA3 mcm22-3HA-IAA7(1-125):KanMX
	SBY18171	MATa ura3-1 leu2,3-112::pGPD1-TIR1:LEU2 his3-11 trp1-1 ade2-1 LYS2 can1-100 bar1-1 dsn1-3A(S240/250/264A)-3Flag:URA3 mcm22-3HA-IAA17:KanMX
	SBY18172	MATa ura3-1 leu2,3-112::pGPD1-TIR1:LEU2 his3-11 trp1-1 ade2-1 LYS2 can1-100 bar1-1 dsn1-3A(S240/250/264A)-3Flag:URA3 mcm22-3HA-IAA17:KanMX
	SBY18304	MATa ura3-1 leu2,3-112 his3-11 trp1-1 ade2-1 LYS2 can1-100 bar1-1 DSN1-3Flag:URA3 CNN1-3V5:KanMX mcm21Δ::HIS3
	SBY18324	MATa ura3-1 leu2,3-112::pGPD1-TIR1:LEU2 his3-11 trp1-1 ade2-1 LYS2 can1-100 bar1-1 DSN1-3Flag:URA3 MTW1-3GFP:HIS3 mcm22-3HA-IAA17:KanMX
	SBY18453	MATa ura3-1 leu2,3-112::pGPD1-TIR1:LEU2 his3-11 trp1-1 ade2-1 LYS2 can1-100 bar1-1 DSN1-3Flag:URA3 mcm22-3HA-IAA17:KanMX
	SBY18498	MATa ura3-1 leu2,3-112::pGPD1-TIR1:LEU2 his3-11 trp1-1 ade2-1 LYS2 can1-100 bar1-1 DSN1-3Flag:URA3 MTW1-3GFP:HIS3

## Sheet: Plasmids
	Supplemental Table 2
	Plasmids	Description		Source
	pRS315	LEU2, CEN6, ARS
	pSB55	HIS3
	pSB963	WT CEN3, 8LacO, TRP1
	pSB972	Mutant CEN3 (CCG->AGC CEN mutant), 8 LacO, TRP1		Akiyoshi 2009
	pSB1113	DSN1-3Flag, URA3		Akiyoshi 2009
	pSB1115	dsn1-2D(S240/250D)-3Flag, URA3		Akiyoshi 2009
	pSB1142	dsn1-3A(S240/250/264A)-3Flag, URA3		Akiyoshi 2009
	pSB1934	pADH1-TIR1-9myc, HIS3 (integrating)		Akiyoshi 2009
	pSB2039	pMK43-EGFP-AID, KanMX
	pSB2065	3V5-IAA7, KanMX6
	pSB2068	3V5, KanMX6
	pSB2229	3HA-IAA7. KanMX6
	pSB2230	3HA-IAA7(1-125), KanMX6
	pSB2231	3HA-IAA17, KanMX6
	pSB2271	pGPD1-TIR1, LEU2 (integrating)
	pSB2273	pGPD1-TIR1, HIS3 (integrating)
