# Supplementary material for: An assay for de novo kinetochore assembly reveals a key role for the CENP-T pathway in budding yeast
Source: eLife. 2018 Aug 17;7:e37819. doi: 10.7554/eLife.37819 (PMC6097842; doi:10.7554/eLife.37819)
Supplement: Supplementary file 2. — The relevant genes and markers on each plasmid used are listed. [file elife-37819-supp2.xlsx]

## Sheet: Plasmids
	Supplementary File 2
	Plasmids	Description		Source
	pRS315	LEU2, CEN6, ARS		Biggins lab
	pSB55	HIS3		Biggins lab
	pSB963	WT CEN3, 8LacO, TRP1		Biggins lab
	pSB972	Mutant CEN3 (CCG->AGC CEN mutant), 8 LacO, TRP1		Akiyoshi 2009
	pSB1113	DSN1-3Flag, URA3		Akiyoshi 2009
	pSB1115	dsn1-2D(S240/250D)-3Flag, URA3		Akiyoshi 2009
	pSB1142	dsn1-3A(S240/250/264A)-3Flag, URA3		Akiyoshi 2009
	pSB1934	pADH1-TIR1-9myc, HIS3 (integrating)		Akiyoshi 2009
	pSB2039	pMK43-EGFP-AID, KanMX		Biggins lab
	pSB2065	3V5-IAA7, KanMX6		Biggins lab
	pSB2068	3V5, KanMX6		Biggins lab
	pSB2229	3HA-IAA7. KanMX6		Biggins lab
	pSB2230	3HA-IAA7(1-125), KanMX6		Biggins lab
	pSB2231	3HA-IAA17, KanMX6		Biggins lab
	pSB2271	pGPD1-TIR1, LEU2 (integrating)		Biggins lab
	pSB2273	pGPD1-TIR1, HIS3 (integrating)		Biggins lab
