# Supplementary material for: An assay for de novo kinetochore assembly reveals a key role for the CENP-T pathway in budding yeast
Source: eLife. 2018 Aug 17;7:e37819. doi: 10.7554/eLife.37819 (PMC6097842; doi:10.7554/eLife.37819)
Supplement: Supplementary file 3. — The sequence and purpose of each primer used is listed. [file elife-37819-supp3.xlsx]

## Sheet: Primers
	Supplementary File 3
	For DNA Templates
	Primer	Sequence	Purpose
	SB3882	biotin-GGTTCTGGTGGTTCTGGTGGTTCTGGTGAATTCAGCAATAAACCA GCCAGCCGGAA	500 bp ampC template
	SB3883	TTTTCCAATGATGAGCACTTTTA	500 bp ampC template
	SB3878	biotin-GGTTCTGGTGGTTCTGGTGGTTCTGGTGAATTCAAACAACCGCC GGCTTCCACCA	250 bp CEN3 or CEN3mut template
	SB3880	ATCAGCGCCAAACAATATGGAA	250 bp CEN3 or CEN3mut template
	SB5521	biotin-GGTTCTGGTGGTTCTGGTGGTTCTGGTGAATTCCCATTCAATGAA ATATATATTTCTTACTATTTCT	180 bp CEN3 or CEN3mut template
	SB5522	GCTATTCATTGAAAAAATAGTACAAATAAG	180 bp CEN3 or CEN3mut template
	For Strain Construction
	Primer	Sequence	Purpose
	SB469	CTTTACTTGAGCAATTCTTTCAAACTATCAGTAACGCTCCTGGCACGGATCCCCGGGTTAATTAA	5' primer to delete MCM21
	SB470	GAAAATTAGCTCTATCCTCTTTCTATAAAGTATATTTTTGTTAACATTCATCGATGAATTCGAGCTCGTT	3' primer to delete MCM21
	SB489	GACGACAAAGAGGGACAAGAGCAAACGGCAGAAAGTCTCACAAAGGAAACCGGATCCCCGGGTTAATTAA	5' primer to delete MCM22
	SB490	CATCCTCACACCACTACGAAGCACACTTTGACTACGAAGTATTACTCGATGAATTCGAGCTCGTT	3' primer to delete MCM22
	SB1510	GGAAACGTCATTGAAGAGTTACGAAATTTGGAGTTTGAAACTGAACATAACGTAACAAATCGGATCCCCGGGTTAATTAA	5' primer to tag NDC80
	SB1511	CGGAAAGGTGGGGCTGAGCTTTGCTGTAGATTGCTCGGGTATTATATATCATTTATTTTAGAATTCGAGCTCGTTTAAAC	3' primer to tag NDC80
	SB2616	GCGGGGAAAGATTTTGGTGGATACTATCTTTGACTAGTATATTTGAGTAGCAATTACGGATCCCCGGGTTAATTAA	5' primer to delete CHL4
	SB2617	GCATAGGTTTTTTTTTTTTTTTTTTATTGGAAGCGATAACAGAACACAGTAGTTTTTCGATGAATTCGAGCTCGTT	3' primer to delete CHL4
	SB3979	CAGATTTCAAGAAGTACGAGGCCAAACTCTCGAAAAGGATATTACGAGATATGATGGGCAGTGTCGAGCTG	5' primer to tag SCM3
	SB3980	TATATATATTCTGATGGTAATGAAATTCGAATATACGGCATTTTAGCACCTGGATGGCGGCGTTAGTATCGAATCGACAGC	3' primer to tag SCM3
	SB4124	GATTAATGACACACACGACGATTAGTAACGAAATAAGAAATGAATAGGTCGACGGATCCCCGGGTT	5' primer to delete CNN1 with HIS3
	SB4125	GTACATAAATTGCCACTATTTAATTATTTTCTCTACGGTATCTTTTTCGATGAATTCGAGCTCGTT	3' primer to delete CNN1 with HIS3
	SB4223	GATGACATTGACATTTACAG	5' primer to amplify CNN1 deletion from the yeast deletion collection
	SB4224	GAAGGCATGGCCACATTCTG	3' primer to amplify CNN1 deletion from the yeast deletion collection
	SB4549	GCACCATGAGTCGCACCAAGATAAGACCGAAGAAGATATACACCGGATCCCCGGGTTAATTAA	5' primer to tag OKP1
	SB4550	CAAATATTTAGTTATATGCATCGTAATCGTAAACTCTGAAACAATGGATTATCGGAATTCGAGCTCGTTTAAAC	3' primer to tag OKP1
	SB4566	GGCTAAACAGGTTGAAACCGCGTCAAATTGTGCCCAAAAGGTCTCGGATCCCCGGGTTAATTAA	5' primer to tag SLI15
	SB4567	TTAATGTTAACCAGTTTGAATTTTTCTTTTCTGGGGTAATCGAATGAATTCGAGCTCGTTTAAAC	3' primer to tag SLI15
	SB4570	GGCGAAAGGCTGGATAACCTGC	5' primer to clone DSN1-3Flag:URA3
	SB4571	GTGTAATGTTACATATGCAGAAGTATCCGATTTTTTTTTG GGCGTATCACGAGGCCCTTTCG	3' primer to clone DSN1-3Flag:URA3
	SB4786	CAACAGCTGTTGAAGGGATTAAGTTTATCTTTCAGTAAAAAACTGGATTTACGGATCCCCGGGTTAATTAA	5' primer to tag DSN1
	SB4787	GGATAGAATGGTTCTTTTGCTTTTTCAAATACATTAATATGTATATATATGAATTCGAGCTCGTTTAAAC	3' primer to tag DSN1
	SB5152	TCCCTTAGAACTTCAATCAAGAATTGAAAGTTATTTGTTCCGGATCCCCGGGTTAATTAA	5' primer to tag CNN1
	SB5153	AAATTGCCACTATTTAATTATTTTCTCTACGGTATCTTTTGAATTCGAGCTCGTTTAAAC	3' primer to tag CNN1
	SB5686	GGACTAAATACATCAAACTAATAGATTTCAATGAGACCAGTCTAACTCGGATCCCCGGGTTAATTAA	5' primer to tag MCM22
	SB5687	CCTCACACCACTACGAAGCACACTTTGACTACGAAGTATTACGAATTCGAGCTCGTTTAAAC	3' primer to tag MCM22

## Sheet: Templates
	Supplemental Table 4
	DNA Template	Sequence
	CEN3	ATCAGCGCCAAACAATATGGAAAATCCACAGAAAGCTATTCATTGAAAAAATAGTACAAATAAGTCACATGATGATATTTGATTTTATTATATTTTTAAAAAAAGTAAAAAATAAAAAGTAGTTTATTTTTAAAAAATAAAATTTAAAATATTAGTGTATTTGATTTCCGAAAGTTAAAAAAGAAATAGTAAGAAATATATATTTCATTGAATGGATATATGAAACGTTTACTGGTGGAAGCCGGCGGTTGTTT
	CEN3mut	ATCAGCGCCAAACAATATGGAAAATCCACAGAAAGCTATTCATTGAAAAAATAGTACAAATAAGTCACATGATGATATTTGATTTTATTATATTTTTAAAAAAAGTAAAAAATAAAAAGTAGTTTATTTTTAAAAAATAAAATTTAAAATATTAGTGTATTTGATTTAGCAAAGTTAAAAAAGAAATAGTAAGAAATATATATTTCATTGAATGGATATATGAAACGTTTACTGGTGGAAGCCGGCGGTTGTTT
	ampC	AGCAATAAACCAGCCAGCCGGAAGGGCCGAGCGCAGAAGTGGTCCTGCAACTTTATCCGCCTCCATCCAGTCTATTAATTGTTGCCGGGAAGCTAGAGTAAGTAGTTCGCCAGTTAATAGTTTGCGCAACGTTGTTGCCATTGCTACAGGCATCGTGGTGTCACGCTCGTCGTTTGGTATGGCTTCATTCAGCTCCGGTTCCCAACGATCAAGGCGAGTTACATGATCCCCCATGTTGTGCAAAAAAGCGGTTAGCTCCTTCGGTCCTCCGATCGTTGTCAGAAGTAAGTTGGCCGCAGTGTTATCACTCATGGTTATGGCAGCACTGCATAATTCTCTTACTGTCATGCCATCCGTAAGATGCTTTTCTGTGACTGGTGAGTACTCAACCAAGTCATT…
